# Supplementary material for: Influence of Ionomer and Cyanuric Acid on Antistatic, Mechanical, Thermal, and Rheological Properties of Extruded Carbon Nanotube (CNT)/Polyoxymethylene (POM) Nanocomposites
Source: Polymers (Basel). 2022 Apr 30;14(9):1849. doi: 10.3390/polym14091849 (PMC9102448; doi:10.3390/polym14091849)
Supplement: Supplementary file 1 [file polymers-14-01849-s001.zip]

Archive with 1 entries (1 files):
- polymers-1678774-supplementary.pdf
